# Supplementary material for: Biotic and Abiotic Soil Properties Influence Survival of Listeria monocytogenes in Soil
Source: PLoS One. 2013 Oct 7;8(10):e75969. doi: 10.1371/journal.pone.0075969 (PMC3792134; doi:10.1371/journal.pone.0075969)
Supplement: Table S1 — Soil parameters, including soil texture, soil chemistry, land-use, and climatic data characterizing the 100 soils used in this study. (XLSX) [file pone.0075969.s003.xlsx]

## Sheet: Feuil1
Table S1. Soil parameters, including soil texture, soil chemistry, land-use, climatic data characterizing the 100 soils.
	Soil texture familly					Soil chemistry familly																								Land-use description (level of details)			Climatic data familly
Site number	Clay (1)	Fine silt (1)	Coarse silt (1)	Fine sand (1)	Coarse sand (1)	residual water content (1)	Organic carbon content (1)	Total nitrogen content (1)	Total calcareous content (1)	Soil pH	easily assimilated phosphorus (1)	Cation Exchange Capacity (2)	Exc calcium (2)	Exc magnesium (2)	Exc potassium (2)	Exc sodium (2)	Exc aluminium (2)	Exc manganese (2)	Exc iron (2)	Free iron	Rem boron (3)	Rem cadmium (3)	Rem chromium (3)	Rem copper (3)	Rem nickel (3)	Rem lead (3)	rem zinc (3)	Carbon to Nitrogen Ratio	Basic Cation Saturation Ratio	Land use description (1)	Land use description (2)	Land use description (3)	Average monthly temperature during sampling (4)	Average monthly rain fall during sampling (5)	Average monthly ETP during sampling (5)	Sum of temperature co (5)	Annual rain fall (5)	Annual ETP (5)
603	134	124	87	87	568	21.9	49.1	2.93	0.5	4	0.035	6.48	0.19	0.18	0.155	0.051	6.18	0.011	0.047	0.99	0.559	0.051	0.54	0.416	0.382	11.5	1.72	16.76	8.89	Forest	Forest	Mixed forest	6.53	110.4	22.7	135.5	1202.9	690.3
709	112	96	41	91	660	24	64.4	2.81	0.5	4.2	0.03	6.34	0.42	0.27	0.128	0.048	5.77	0.008	0.115	1.4	0.247	0.076	1.2	1.17	0.631	15.6	2.47	22.92	13.66	Forest	Forest	Conifer forest	3.05	170.6	14.2	92.2	1933.9	586.6
903	35	49	35	38	843	3.8	10.4	0.57	0.5	4.4	0.02	1.74	0.18	0.05	0.046	0.011	0.99	0.017	0.011	0.23	0.103	0.01	0.2	0.432	0.223	4.37	0.693	18.25	16.49	Forest	Forest	Conifer forest	15.06	77.4	61.6	135.22	867.9	701.9
1717	147	142	77	165	469	12.8	18.7	1.67	0.5	4.5	0.221	6.9	4.07	0.88	0.826	0.058	1.99	0.106	0.021	0.29	0.221	0.064	0.071	0.761	0.33	2.58	2.65	11.2	84.55	Crop system	Crop system	Crop system	16.69	75.9	107.2	93.47	943.2	679.2
1610	20	8	1	5	966	2.6	9.86	0.34	0.5	4.5	0.005	1.67	0.38	0.16	0.042	0.044	0.17	0.006	0.0025	0.03	0.061	0.005	0.03	0.144	0.137	2.82	1.3	29	37.49	Forest	Forest	Conifer forest	12.02	79.9	80.3	163.68	933.8	876
1909	6	5	3	214	772	1.9	8.37	0.23	0.5	4.5	0.005	1.13	0.15	0.09	0.037	0.038	0.29	0.0025	0.005	0.01	0.078	0.005	0.03	0.105	0.05	0.564	0.408	36.39	27.88	Forest	Forest	Conifer forest	7.78	125.8	16.9	163.85	1203.7	789.2
1955	12	11	1	126	850	2.6	9.67	0.29	0.5	4.5	0.004	0.67	0.28	0.12	0.058	0.03	0.45	0.0025	0.0025	0.03	0.109	0.014	0.05	0.115	0.119	0.73	0.6	33.34	72.84	Forest	Forest	Conifer forest	15.27	140.7	51.2	166.26	1254.5	817.6
881	153	231	215	148	253	9.4	19.6	0.92	0.5	4.7	0.005	2.8	0.1	0.12	0.107	0.041	2.32	0.01	0.009	0.57	0.249	0.013	0.3	0.204	0.193	5.01	0.615	21.3	13.14	Forest	Forest	Mixed forest	6.46	102.3	16.9	146.91	902.6	738.1
765	121	110	54	119	596	22.8	36.9	2.93	0.5	4.7	0.073	2.99	0.68	0.26	0.126	0.034	2.9	0.033	0.016	0.71	0.115	0.079	0.564	1.5	0.319	6.24	2.39	12.59	36.79	Grassland	sowed or natural grassland of more 10 years-old	sowed or natural grassland of more 10 years-old	11.73	154.5	87.2	96.21	2158.2	651.7
1709	185	174	114	275	252	20.9	22.7	1.65	0.5	4.7	0.005	3.9	1.27	0.28	0.176	0.018	1.96	0.046	0.007	0.54	0.189	0.077	0.136	1.28	0.455	3.64	1.3	13.76	44.72	Grassland	Grassland	Grassland	12.42	131.7	42.7	135.57	1550.9	789.8
1043	134	140	107	161	458	10.1	12.7	0.83	0.5	5.1	0.005	5.43	3.48	0.71	0.159	0.025	0.9	0.308	0.0025	0.41	0.161	0.058	0.04	0.526	1.37	5.76	1.31	15.3	80.55	Forest	Forest	Decideous forest	5.6	53	28.6	144.87	762	850.2
1580	347	110	79	255	209	14.1	12.8	0.96	0.5	5.1	0.005	5.42	2.81	0.81	0.16	0.034	0.93	0.157	0.029	5.75	0.293	0.294	0.24	1.21	1.95	4.41	2.05	13.33	70.37	Forest	Forest	Decideous forest	6.1	70.8	30.1	147.08	1009.4	822
2318	90	114	90	151	555	15.7	13.4	0.71	0.5	5.1	0.008	9.7	5.69	2.94	0.226	0.113	1.19	0.057	0.01	0.87	0.137	0.026	0.06	1.78	0.592	5.19	1.19	18.87	92.46	Forest	Forest	Decideous forest	19.52	72.9	121	184.03	790.5	1299.8
425	143	140	231	132	354	13	24.5	2.27	2.4	5.2	0.112	4.52	2.54	0.42	0.336	0.039	0.9	0.053	0.0025	0.81	0.21	0.097	0.15	1.35	0.417	5.4	3.61	10.79	73.78	Crop system	Crop system and grassland	Crop system and short-term grassland	6.81	108.5	23.7	134.78	1129.5	652.5
1670	274	415	119	85	107	68	133	12.3	1.7	5.2	0.024	8.72	2.98	1.54	0.511	0.046	2.14	0.171	0.017	4.02	0	0.158	0.144	2.72	6.46	1.64	4.07	10.81	58.22	Grassland	sowed or natural grassland of more 10 years-old	sowed or natural grassland of more 10 years-old	16.09	111.8	101.4	93.01	1701.8	699.4
2179	338	318	103	135	106	17.1	27.4	2.77	0.5	5.2	0.028	7.08	7.09	1.28	0.288	0.094	0.66	0.057	0.007	0.74	0.312	0.063	0.124	2.53	0.952	7.51	1.79	9.89	123.62	Grassland	sowed or natural grassland of more 10 years-old	sowed or natural grassland of more 10 years-old	21.18	73.6	105.5	165.74	1258.6	823.3
1500	150	146	64	72	568	20	35.9	2.77	0.5	5.34	0.0364	2.57	1.56	0.107	0.185	0.0154	1.15	0	0.0069	0.908	0.123	0.0578	0.17	0.745	0.222	3.15	0.765	12.96	72.66	Crop system	Crop system	Crop system	6.23	144.3	17.3	125.82	1452.8	686.4
1505	183	385	131	117	184	66	106	9.74	1.8	5.4	0.03	9.21	4.99	1.25	0.594	0.111	0.5	0.295	0.008	3.13	0	0.115	0.01	1.27	0.74	1.4	4.28	10.88	75.41	Grassland	sowed or natural grassland of more 10 years-old	sowed or natural grassland of more 10 years-old	3.62	148.9	26.6	92.56	1468.3	724.2
971	179	400	319	76	26	11	11.5	1.17	0.5	5.57	0.0141	6.35	4.5	0.461	0.287	0.0486	0.295	0.126	0.0025	0	0.161	0.0859	0.053	1.87	0.914	6.15	1.34	9.83	83.41	Grassland	sowed or natural grassland of more 10 years-old	sowed or natural grassland of more 10 years-old	11.75	121.6	38.4	134.33	1095.6	799.9
1133	819	75	17	23	66	67.1	36.9	2.96	0.5	5.6	0.005	50.2	40.6	3.34	0.74	0.214	0.73	0.159	0.017	0.36	0.267	0.067	0.091	3.2	1.67	10.1	2.13	12.47	89.43	Forest	Forest	Decideous forest	18.19	54	123.8	142.62	821.7	812.5
1258	130	111	71	176	512	15	16.43	1.676	1	5.68	0.025	6.53	6.6	0.638	0.24	0.047	0.2	0.024	0.005	0	0.127	0.075	0.156	0.834	0.337	2.901	0.849	9.8	115.24	Crop system	fallow land	fallow land	11.91	67.1	40.4	133.98	823.2	786.2
2105	140	278	408	135	39	8.3	7.82	0.89	1.4	5.7	0.018	5.66	4.5	0.52	0.151	0.044	0.13	0.054	0.009	0.28	0.172	0.094	0.047	1.9	0.799	3.72	0.757	8.79	92.14	Crop system	Crop system	Crop rotation without grassland	18.07	63.7	94	162.86	716.2	923.5
541	295	295	219	95	96	22.2	33.1	3.21	0.5	5.7	0.177	6.2	4.9	0.62	0.475	0.122	0.25	0.047	0.0025	2.14	0.312	0.077	0.15	6.02	0.836	4.5	5.27	10.31	98.66	Crop system	Crop system and grassland	Crop system and short-term grassland	8.63	78.3	43.3	139.99	1250.5	669.8
2019	327	258	120	77	218	17	16.7	1.84	0.5	5.7	0.062	7.21	6.59	0.64	0.388	0.039	0.1	0.186	0.0025	3.02	0.157	0.101	0.038	2.33	0.349	4.87	1.18	9.08	106.2	Crop system	Crop system and grassland	Crop system and short-term grassland	5.42	95	26.9	143.83	1122.5	854.3
644	377	401	207	13	2	29.9	29.9	2.27	0.5	5.7	0.005	18	16.8	0.8	0.287	0.054	0.1	0.148	0.0025	0.41	0.222	0.201	0.13	1.62	0.987	8.51	2.33	13.17	99.67	Forest	Forest	Decideous forest	6.36	74	41.3	120.37	1070.7	674
1316	383	363	118	95	41	26.1	29.6	2.99	0.5	5.71	0.021	12.8	10.4	1.93	0.209	0.101	0.405	0.0494	0.0152	0.6	0.142	0.0677	0.206	2.83	1.67	5.28	0.859	9.9	98.75	Grassland	sowed or natural grassland of more 10 years-old	sowed or natural grassland of more 10 years-old	8.6	98.3	61.7	119.28	1272.1	680.7
1019	327	404	228	33	8	39	36.1	3.71	0.5	5.8	0.075	20.9	18.2	1.52	0.583	0.074	0.04	0.15	0.0025	2.43	0.26	0.793	0.12	2.39	1.89	8.69	3.36	9.73	97.5	Grassland	Grassland of 6-10 years-old	Sowed grassland of 6-10 years-old	15.39	104.9	97.4	104.04	1428	589.2
1288	563	280	109	27	21	98	54.453	5.437	0.5	5.83	0.032	28.38	21.97	2.787	0.22	0.162	0.04	0.099	0.0025	0	0.321	0.81	0.218	5.7	5.7	17.3	11.3	10.02	88.58	Grassland	sowed or natural grassland of more 10 years-old	sowed or natural grassland of more 10 years-old	18.2	60.8	123.8	147.68	866.9	778
1226	126	205	256	210	203	17	10.791	1.13	0.5	5.88	0.024	7.23	6.19	0.459	0.13	0.048	0.03	0.11	0.005	0	0.121	0.088	0.066	2.323	1.237	4.511	1.25	9.55	94.43	Crop system	Crop system and grassland	Crop system and short-term grassland	4.48	65.2	23.8	139.68	987.3	795.6
424	181	183	309	138	189	18.1	26.6	2.51	0.5	5.9	0.089	9.18	7.14	0.92	0.382	0.088	0.16	0.092	0.016	1.72	0.323	0.126	0.24	4.4	0.892	5.87	6.02	10.6	92.92	Crop system	Crop system and grassland	Crop system and short-term grassland	6.59	134	18.9	136.86	1128.3	643.6
1017	420	368	183	12	17	31	39.8	3.06	0.5	5.9	0.005	19.1	17.4	0.8	0.198	0.06	0.14	0.119	0.0025	0.46	0.111	0.308	0.219	1.3	1.4	14.6	1.71	13.01	96.64	Forest	Forest	Decideous forest	17.43	91.5	118	127.18	1259.4	736.6
1399	296	344	165	168	27	17.1	19.2	1.38	0.5	5.9	0.005	13.3	12.7	0.61	0.145	0.03	0.08	0.022	0.0025	0.35	0.253	0.069	0.265	0.513	0.909	5.6	0.944	13.91	101.39	Forest	Forest	Mixed forest	14.15	123.2	98.6	119.83	1574.3	772.2
2191	374	247	193	121	65	29	11.3	1.14	0.5	5.9	0.009	18.3	13.2	3.5	0.256	0.138	0.1	0.116	0.0025	1.43	0.097	0.051	0.02	2.19	0.799	4.96	0.644	9.91	93.41	Grassland	sowed or natural grassland of more 10 years-old	sowed or natural grassland of more 10 years-old	10	45.8	61.5	162.06	772.1	904.2
376	135	200	288	103	274	13	19.2	2.06	0.5	6	0.069	6.02	5.85	0.43	0.172	0.062	0.06	0.024	0.0025	1	0.202	0.098	0.114	2.64	0.672	3.25	3.63	9.32	108.21	Crop system	Crop system	Crop rotation without grassland	11.36	145.3	31.2	126.28	1317.4	595.1
550	241	312	173	159	115	10.8	13.9	1.51	0.5	6	0.078	6.57	5.51	0.48	0.734	0.043	0.1	0.052	0.013	2.99	0.385	0.109	0.05	5.67	2.52	2.52	3.12	9.21	103	Crop system	Crop system	Crop rotation without grassland	12.67	84.7	42.1	141.81	775.8	734.7
2015	322	249	155	165	109	22.9	11.8	1.21	0.5	6	0.031	14	10.8	3.27	0.384	0.058	0.04	0.11	0.0025	0.36	0.505	0.107	0.035	2.88	1.33	5.45	1.1	9.75	103.66	Crop system	Crop system	Crop rotation without grassland	8.84	66	22.6	164.12	763.3	936.2
725	497	302	91	34	76	24.2	30.4	2.94	0.5	6	0.091	10.2	8.76	1.12	0.569	0.152	0.11	0.028	0.009	3.37	0.232	0.082	0.07	2.86	0.732	3.87	1.85	10.34	103.93	Crop system	Crop system	Crop rotation without grassland	16.16	77.7	80.9	144.96	832	798
2215	239	308	123	151	179	21.5	26.2	2.22	0.5	6	0.012	12	11.1	2.67	0.364	0.052	0.09	0.049	0.008	0.6	0.19	0.057	0.057	2.67	1.08	2.75	0.813	11.8	118.22	Forest	Forest	Decideous forest	17.24	98.7	98.8	143.87	1635	703.9
925	473	310	199	14	4	37.2	49.5	4.04	2	6.1	0.005	29.8	28.2	0.8	0.215	0.053	0.1	0.107	0.014	2.56	0.158	0.897	0.211	1.94	1.28	14	3.1	12.25	98.21	Forest	Forest	Mixed forest	4.91	96.8	16.7	122.12	1090	723.6
1598	118	95	66	80	641	12.4	18.8	1.65	0.5	6.34	0.014	8.46	7.52	1.03	0.109	0.0677	0.111	0.0227	0.0135	0.276	0.166	0.0432	0.126	1.64	0.358	4.94	0.554	11.39	103.15	Grassland	sowed or natural grassland of more 10 years-old	sowed or natural grassland of more 10 years-old	16.94	101.7	88.2	151.79	795.3	986.7
2237	90	66	87	243	514	4	7.37	0.6	0.5	6.4	0.025	3.36	2.32	0.56	0.379	0.059	0.03	0.065	0.0025	0.87	0.156	0.033	0.054	33.1	0.586	4.73	3.05	12.28	98.75	Grassland	sowed or natural grassland of more 10 years-old	sowed or natural grassland of more 10 years-old	12.1	28.2	79.7	194.52	639.1	1179.4
872	551	315	107	19	8	46	44.5	4.7	1.27	6.56	0.0214	36.9	34.6	1.12	0.359	0.0659	0.0544	0.162	0.0025	0	0.523	0.149	0.12	6.46	4.23	12.2	2.49	9.47	97.95	Grassland	sowed or natural grassland of more 10 years-old	sowed or natural grassland of more 10 years-old	18.76	102.8	120.7	122.11	1342	719.9
294	406	301	223	38	32	33.1	12.8	1.43	0.5	6.6	0.074	17.8	16.5	1.43	0.603	0.044	0.16	0.067	0.031	0.38	0.287	0.128	0.025	2.16	1.6	5.13	1.34	8.95	104.37	Crop system	Crop system	Crop rotation without grassland	14.59	75.1	62.4	125.16	966	687.1
677	171	105	250	324	150	12	14.4	1.5	0.5	6.6	0.047	9.94	9.47	0.8	0.48	0.045	0.03	0.03	0.0025	1.11	0.297	0.089	0.132	1.87	0.824	2.57	1.57	9.6	108.6	Crop system	Crop system	Crop rotation without grassland	10.23	58.8	70.5	140.18	763.4	775.5
1930	374	219	104	209	94	20.9	42.1	2.3	0.5	6.7	0.005	22.7	19	3.18	0.257	0.057	0.1	0.042	0.016	0.13	0.42	0.141	0.32	0.729	0.804	10.2	2.5	18.3	99.09	Forest	Forest	Decideous forest	6.83	45.2	62.4	126.11	937.2	916.2
2041	455	234	151	108	52	37.2	49.1	3.03	0.5	6.7	0.005	31.7	29.8	1.58	0.322	0.073	0.04	0.067	0.0025	2.68	0.213	0.425	0.3	3.69	1.45	11	2.83	16.2	100.24	Forest	Forest	Mixed forest	6.23	50.2	47.7	121.34	1229	705.8
1005	629	293	62	7	9	55	35.316	3.861	0.5	6.72	0.037	31.36	28.46	0.832	0.35	0.08	0.03	0.031	0.005	0	0.595	0.173	0.21	9.024	6.232	8.935	6.767	9.15	94.78	Grassland	sowed or natural grassland of more 10 years-old	sowed or natural grassland of more 10 years-old	9.7	82.9	71.1	133.89	901.7	770.8
2078	219	190	158	210	223	12	12.3	1.34	0.5	6.77	0.0163	11.2	9.4	1.07	0.155	0.0651	0.0361	0.0403	0.0025	0	0.237	0.17	0.071	4.19	3.07	8.62	2.04	9.18	95.45	Grassland	STH peu productives	STH peu productive ( parcours, landes, alpages)	10.44	64.8	46.7	181.53	587.4	1325
913	437	344	179	35	5	31.7	22.5	2.33	1.2	6.8	0.031	21.7	20.9	1.02	0.313	0.057	0.03	0.033	0.0025	0.57	0.532	0.149	0.076	5.97	5	6.27	3.34	9.66	102.72	Grassland	sowed or natural grassland of more 10 years-old	sowed or natural grassland of more 10 years-old	9.35	80	70.3	130.22	917	765.5
685	344	288	267	31	70	38	11.86	1.305	0.5	6.87	0.045	20.57	17.13	1.311	0.54	0.084	0.03	0.024	0.0025	0	0.296	0.19	0.033	4.4	4.6	7.5	2.2	9.09	92.68	Crop system	Crop system	Crop rotation without grassland	15.26	54.9	73.2	134.98	644.2	754.3
921	454	315	193	26	12	31	21.265	2.224	2	7	0.045	20.39	18.66	0.928	0.52	0.039	0.07	0.03	0.01	0	0.155	0.16	0.057	4.137	1.923	10.06	3.568	9.56	98.81	Crop system	Crop system	Crop rotation without grassland	15.06	95.7	67.2	131.69	1121.6	806.2
1745	437	240	117	161	45	22.3	20.1	2.26	0.5	7	0.108	23.2	20.9	4.73	0.276	0.169	0.12	0.0025	0.014	0.25	0.716	0.124	0.1	3.71	1.14	5.83	1.41	8.89	112.39	Crop system	Crop system	Crop rotation without grassland	11.66	91.8	77	159.42	880.6	834.9
755	650	261	73	10	6	51.5	44.5	3.34	4.4	7	0.005	42.5	46.6	1.23	0.726	0.071	0.32	0.034	0.037	2.55	0.16	0.28	0.38	1.7	1.97	8.7	1.8	13.32	114.42	Forest	Forest	Decideous forest	3.02	83.1	15.7	129.38	929.5	746.7
1478	438	265	209	79	9	43.8	62.8	4.68	3.9	7	0.018	39.9	38.6	1.01	0.229	0.043	0.11	0.069	0.01	2.29	0.087	0.872	0.17	1.79	1.2	15.6	2.77	13.42	99.95	Forest	Forest	Decideous forest	6.1	121.3	23.7	138.23	1286.5	819.7
2221	320	278	141	114	147	16.8	16.8	1.64	1.5	7	0.013	8.99	8.82	0.66	0.164	0.046	0.04	0.024	0.0025	0.41	0.15	0.036	0.03	3.46	0.312	7.6	1.17	10.24	107.79	Grassland	Grassland of 6-10 years-old	Sowed grassland of 6-10 years-old	6.12	77.3	34.8	143.39	1003.3	806.2
2070	327	195	116	163	199	39.8	25.8	2.43	0.5	7	0.01	23	12	10.4	0.134	0.304	0.1	0.027	0.025	1.53	0.129	0.07	0.055	4.66	7.2	2.31	1.8	10.62	99.3	Grassland	sowed or natural grassland of more 10 years-old	sowed or natural grassland of more 10 years-old	20.66	38.1	175.5	173.34	1007.4	1244.5
1358	365	158	118	281	78	25.8	44.2	2.92	1.7	7.1	0.018	34.6	36.2	0.65	0.25	0.024	0.07	0.036	0.0025	0.5	0.256	0.286	0.3	1.49	2.41	5.74	1.21	15.14	107.29	Forest	Forest	Mixed forest	12.38	135	79	104.61	1566.3	610.8
2151	270	191	214	169	156	19	8.03	0.92	0.5	7.2	0.021	13.5	10.7	2.71	0.25	0.11	0.01	0.085	0.0025	1.27	0.187	0.12	0.01	2.86	1.58	5.34	1.02	8.73	102	Crop system	Crop system	Crop rotation without grassland	7.25	48.4	31.8	163.62	721.7	937.6
543	232	331	200	141	96	16	21.7	2.39	0.5	7.2	0.211	11.6	10.6	0.77	0.588	0.058	0.08	0.008	0.009	1.52	0.243	0.084	0.11	7.18	0.533	4.73	4.47	9.08	103.59	Crop system	Crop system and grassland	Crop system and short-term grassland	8.47	109.3	20.3	134.63	1154.2	676.6
975	438	226	200	105	31	38	46.8	5.06	1.6	7.2	0.053	34.8	33.3	0.83	0.285	0.06	0.01	0.006	0.0025	3.48	0.146	0.752	0.141	7.95	4.66	12.6	9.7	9.25	99.07	Crop system	Crop system and grassland	Crop system and short-term grassland	13.72	111.8	55	115.05	1339	669.4
1770	484	226	70	76	144	51	63.5	5.95	11.8	7.36	0.072	46.8	45.2	0.896	0.522	0.0365	0.01	0.0025	0.0025	1.21	0.291	0.424	0.35	14.8	7.32	15	13.1	10.67	99.69	Grassland	Grassland	Grassland	12.11	95.1	100.3	108.65	1161.5	874.9
1228	314	260	147	139	140	25	27	2.69	7.4	7.4	0.029	22	21.2	0.58	0.406	0.022	0.01	0.0025	0.0025	4.02	0.133	0.316	0.142	3.56	3.06	7.36	4.23	10.04	100.95	Grassland	Grassland	Grassland	13.84	136.9	52.6	116.63	1548.5	625.4
844	125	342	397	92	44	8	8.53	0.81	1.1	7.5	0.052	7.63	6.96	0.34	0.314	0.029	0.02	0.007	0.0025	0	0.12	0.087	0.064	1.14	0.693	3.8	1.04	10.53	100.17	Crop system	Crop system	Crop rotation without grassland	7.63	63.5	14	142.53	706.6	705.5
2042	464	321	136	59	20	47.7	85	6.23	14.1	7.6	0.019	56	53.9	2.85	0.498	0.055	0.26	0.009	0.032	2.34	0.234	0.953	0.429	4.34	2.04	19.4	10.9	13.64	102.33	Forest	Forest	Conifer forest	6.85	48.4	54.2	131.45	1246.1	800.2
347	418	300	257	18	7	33.1	56.4	4.06	26.8	7.7	0.016	40.6	39.6	0.86	0.438	0.053	0.13	0.008	0.013	0.18	0.198	0.648	0.362	2.02	0.93	14.2	4.97	13.89	100.86	Forest	Forest	Decideous forest	13.31	62.9	86.7	121	987.8	658.7
1149	167	349	296	154	34	40	53.8	5.7	21.9	7.8	0.064	40.4	38.4	0.54	0.376	0.09	0.07	0.0025	0.014	3.3	0.057	0.578	0.21	4.46	1.27	12.9	5.65	9.44	97.54	Crop system	Crop system and grassland	Crop system and short-term grassland	18.12	120.4	94.4	112.91	1668.9	626.8
1993	503	246	47	15	189	49.9	72.2	6.66	152	7.8	0.027	54.6	55.2	0.8	0.397	0.056	0.18	0.0025	0.017	2.33	0.096	0.831	0.147	4.73	1.65	10.1	6.8	10.84	103.39	Forest	Forest	Conifer forest	7.61	112.2	36.8	146.73	843.5	1090.1
1800	471	248	72	142	67	31.3	53.9	4.86	38.4	7.8	0.046	33.9	34.8	0.83	0.599	0.042	0.04	0.0025	0.0025	0.24	0.11	0.462	0.245	1.72	1.91	7.53	3.53	11.09	106.99	Grassland	sowed or natural grassland of more 10 years-old	sowed or natural grassland of more 10 years-old	12.57	88.1	108.1	119.97	947.7	931.9
1492	403	109	114	259	115	34	16.1	1.8	52.4	7.9	0.061	30.1	32.8	0.99	0.707	0.057	0.1	0.0025	0.012	0.23	0.21	0.174	0.126	2.41	1.34	7.74	1.62	8.94	114.8	Crop system	Crop system	Crop rotation without grassland	19.92	55.3	133.7	149.94	906.8	823.5
296	700	223	57	14	6	77.8	46.7	5.08	73.7	7.9	0.022	59.6	60.8	1.57	0.623	0.144	0.11	0.0025	0.013	0.5	0.445	0.212	0.025	2.11	1.28	4.03	1.67	9.19	105.93	Crop system	Crop system and grassland	Crop system and short-term grassland	13.66	55.4	92.3	122.91	888.3	709.8
163	530	209	125	97	39	53	50.09	5.4	69	7.9	0.023	55.2	52.92	3.35	0.23	0.21	0.05	0.003	0.002	0	0.39	0.4	0.14	9.49	7.42	15.6	9.01	9.28	102.74	Grassland	sowed or natural grassland of more 10 years-old	sowed or natural grassland of more 10 years-old	13.93	59.3	99.3	132.93	735.3	768.9
1271	426	265	95	57	157	44	61.2	5.74	323	7.9	0.02	43.4	43.6	0.75	0.481	0.037	0.04	0.0025	0.0025	1.27	0.075	0.418	0.082	1.48	0.584	4.32	4.2	10.66	103.38	Grassland	sowed or natural grassland of more 10 years-old	sowed or natural grassland of more 10 years-old	14.06	146.1	55.3	120.6	1596.8	667.6
1520	644	235	77	34	10	47.5	29.9	3.16	58	7.9	0.028	50.6	55.4	1.38	0.632	0.118	0.09	0.0025	0.012	0.46	0.386	0.097	0.119	1.05	1.38	4.5	1.28	9.46	113.7	Grassland	sowed or natural grassland of more 10 years-old	sowed or natural grassland of more 10 years-old	5.21	116.7	24.7	127.27	1250.4	830.4
25	296	260	274	119	51	24	30.42	3.387	405	7.92	0.234	20.78	21.36	0.705	0.69	0.066	0.01	0.0025	0.005	0	0.158	0.261	0.134	1.668	0.613	2.491	4.979	8.98	109.82	Grassland	Grassland of 6-10 years-old	Sowed grassland of 6-10 years-old	12.22	74.3	77.2	123.14	1141	608.9
9	160	208	491	129	12	13	9.502	1.055	10	8.05	0.171	11.04	11.95	0.231	0.39	0.063	0.04	0.0025	0.005	0	0.303	0.266	0.074	5.447	1.017	7.192	3.763	9.01	114.44	Crop system	Crop system	Crop rotation without grassland	14.83	81.5	59.2	127.4	839.8	644.9
1217	420	152	76	93	259	26	17.9	1.99	57.1	8.07	0.0672	25.8	25.4	0.499	0.681	0.0505	0.041	0.0025	0.0025	0	0.145	0.122	0.074	3.02	1.08	6.54	1.27	8.99	103.22	Grassland	Grassland of 6-10 years-old	Sowed grassland of 6-10 years-old	6.83	75.8	20.6	139.17	806.7	809
2077	376	297	121	123	83	22	32.8	3.5	205	8.08	0.0217	25.3	24.2	2.39	0.166	0.169	0.0218	0.0025	0.0025	0	0.189	0.231	0.071	4.15	0.705	8.34	3.25	9.37	106.42	Grassland	sowed or natural grassland of more 10 years-old	sowed or natural grassland of more 10 years-old	7.28	60.8	41.6	181.68	599.6	1300.3
1044	516	157	115	56	156	67	17.15	1.88	24	8.1	0.039	41.12	41.26	0.8	0.41	0.05	0.02	0.0025	0.005	0	0.197	0.09	0.05	1.34	1.08	4.92	0.61	9.12	103.4	Crop system	fallow land	fallow land	19.73	72.9	140.7	141.19	868.8	838.7
1286	652	195	94	36	23	39	25.7	2.64	53.9	8.12	0.111	33.3	30.7	0.874	1.14	0.0475	0.0469	0.0025	0.0058	0	0.196	0.163	0.127	1.83	0.51	8.89	1.32	9.73	98.38	Crop system	Crop system	monoculture	5.96	116.5	13.7	150.4	964	829.6
1899	213	180	153	355	99	15	16	1.62	246	8.14	0.0531	14.9	15.3	0.253	0.297	0.032	0.0352	0	0.0025	0.803	0.128	0.124	0.128	2.19	0.59	2.74	1.36	9.88	106.59	Crop system	Crop system	Crop rotation without grassland	12.84	98	57.4	145.42	836.6	1109.4
1163	458	234	98	77	133	63	27.581	2.532	178	8.19	0.121	32.24	31.36	1.062	1.56	0.069	0.07	0.0025	0.01	0	0.245	0.371	0.065	78.435	0.468	6.753	4.392	10.89	105.62	Crop system	Crop system	Crop rotation without grassland	13.06	81	43.4	146.85	725.1	837.7
2127	154	168	258	332	88	8	9.49	0.94	407	8.2	0.036	8.11	9.35	0.35	0.429	0.022	0.03	0.0025	0.0025	0	0.188	0.073	0.088	6.54	0.536	2.27	2.29	10.1	125.17	Crop system	Crop system	Crop rotation without grassland	14.9	84.2	60.7	164.8	692.3	1108.5
2195	262	144	125	189	280	18.2	8.85	0.89	27.3	8.2	0.059	14	14.5	0.52	0.507	0.034	0.1	0.0025	0.014	0.13	0.182	0.171	0.195	72.3	0.8	8.27	3.29	9.94	111.15	Crop system	Crop system	Crop rotation without grassland	7.74	50.8	41	170.79	728.3	1136.3
1944	429	246	143	127	55	43.1	44.5	2.24	229	8.2	0.012	39	42.8	0.97	0.478	0.03	0.1	0.0025	0.005	1.09	0.213	0.131	0.186	0.863	0.554	2.88	2.26	19.87	113.53	Forest	Forest	Mixed forest	7.91	111.7	41.1	154.47	785.5	1207.4
2130	135	79	213	534	39	10.7	15	0.94	715	8.2	0.005	8.64	7.42	3.17	0.073	0.027	0.04	0.0025	0.0025	0.04	0.125	0.134	0.18	2.44	0.912	3.48	1.45	15.96	123.73	Forest	Forest	Mixed forest	6.58	85.1	35.5	171.34	876.9	1139.1
2170	366	223	141	96	174	30.9	34	2.58	296	8.2	0.005	28.4	28.4	2.51	0.417	0.05	0.04	0.0025	0.0025	1.94	0.21	0.187	0.1	1.8	0.466	5.82	2.68	13.18	110.48	Forest	Forest	Mixed forest	6.65	72.6	38.5	172.28	641.4	1224.6
1896	599	222	70	31	78	49	30.6	3.2	155	8.2	0.045	33.8	32.7	0.87	1.37	0.027	0.05	0.0025	0.0025	2.33	0.108	0.329	0.04	3.98	1.09	4.07	2.75	9.56	103.45	Grassland	sowed or natural grassland of more 10 years-old	sowed or natural grassland of more 10 years-old	16.98	47.4	136.8	125.81	963.5	919.8
1102	544	276	126	36	18	40	19.2	2.15	103	8.21	0.0468	42.5	38.9	0.735	0.43	0.104	0.027	0.0025	0.0025	0	0.117	0.154	0.01	2.91	0.439	3.7	1.58	8.93	94.52	Crop system	Crop system	Crop rotation without grassland	15.1	82.8	101.6	137.67	864.9	786.4
632	181	207	267	172	173	11	9.215	0.973	8	8.23	0.056	10.44	12.26	0.133	0.17	0.023	0.01	0.0025	0.005	0	0.112	0.213	0.196	3.245	1.418	5.613	2.953	9.47	120.56	Crop system	Crop system	Crop rotation without grassland	12.15	79.9	41.4	139.4	773.3	783.4
2032	240	187	177	181	215	14	11.8	1.17	282	8.28	0.0529	15.8	14.9	0.913	0.664	0.0301	0.01	0.0025	0.0025	0	0.152	0.104	0.095	35.5	0.347	2.95	1.57	10.09	104.48	Crop system	Crop system	Crop rotation without grassland	6.44	61.1	35.2	178.12	657.9	1248
1990	249	191	192	239	129	16	13.3	1.25	445	8.29	0.0491	19.5	18.4	0.78	0.644	0.0412	0.0429	0	0.0025	0	0.228	0.224	0.16	0.1	0.75	1.59	1.15	10.64	101.87	Crop system	Crop system	monoculture	8.04	106.2	35.3	156.11	770.1	1171.2
629	348	244	231	77	100	27	15.37	1.65	225	8.3	0.093	25.05	22.75	0.51	0.63	0	0.01	0.005	0.005	0	0.161	0.151	0.06	1.99	0.672	3.815	2.504	9.32	0	Crop system	Crop system	Crop rotation without grassland	5.11	52.3	23.7	137.13	722.9	755.9
2084	274	190	238	212	86	20	10.2	1.04	93.6	8.3	0.01	19.2	18.5	0.75	0.253	0.05	0.02	0.0025	0.0025	1.49	0.084	0.051	0.022	12.7	0.259	3.65	0.435	9.81	101.84	Crop system	fallow land	fallow land	9.35	30.6	76.4	161.28	796.8	1128.5
2153	160	157	112	287	284	11	9.49	0.97	230	8.3	0.012	10.7	12.3	0.28	0.166	0.05	0.01	0.0025	0.0025	0.57	0.137	0.085	0.09	0.848	0.161	2.44	0.477	9.78	119.59	Crop system	fallow land	fallow land	6.46	67.8	24.5	166.05	753.3	964.1
2173	408	163	163	134	132	35.2	36.7	2.52	304	8.3	0.005	39.3	39.2	1.46	0.426	0.121	0.11	0.0025	0.009	1.81	0.193	0.397	0.04	3.58	0.458	10.9	2.64	14.56	104.85	Forest	Forest	Mixed forest	7.24	108.1	35.4	174.73	841	1115
1939	433	383	96	68	20	29	24.6	2.56	500	8.39	0.0729	26.6	24.8	3.12	0.409	0.0788	0.01	0.0025	0.0025	0	0.689	0.061	0.145	5.26	1.21	3.15	5.72	9.61	106.8	Crop system	fallow land	fallow land	17.83	65.4	146.9	176.29	777.3	1302.8
1875	380	238	98	123	161	31	10.8	1.1	200	8.4	0.013	23.6	22.7	3.19	0.413	0.044	0.03	0.0025	0.0025	0.67	0.117	0.091	0.061	1.81	0.287	2.33	0.489	9.82	111.64	Crop system	Crop system	Crop rotation without grassland	19.9	58.1	140.4	162.75	812.8	918.6
2284	242	179	136	206	237	13.7	8.04	0.75	13.6	8.4	0.014	10.2	10.7	0.46	0.647	0.063	0.03	0.0025	0.0025	0.1	0.213	0.077	0.149	39.9	0.84	3.89	2.05	10.72	116.37	Crop system	fallow land	fallow land	13.84	73.3	122.3	190.74	568.2	1431.9
1988	419	235	162	132	52	36	11.9	1.16	222	8.41	0.017	25.2	24.3	1.28	1.11	0.0656	0.01	0.0025	0.0025	0	0.259	0.0603	0.09	3.61	0.866	2.44	0.961	10.26	106.17	Crop system	fallow land	fallow land	20.27	28.2	166.3	161.62	747.3	1121.7
2197	223	286	134	177	180	13.7	8.27	0.89	195	8.5	0.005	9.97	12	1.12	0.328	0.07	0.03	0.0025	0.0025	0.08	0.302	0.059	0.079	30.5	0.221	3.41	0.843	9.29	135.59	Crop system	Crop system	monoculture	11.3	29.9	92.1	178.59	702.5	1284
Exc : exchangeable ; Rem : removable ; EPT : potential evapotranspiration
(1) expressed as g per kg of soil
(2) expressed as cmol per kg of soil
(3) expressed as mg per kg of soil
(4) expressed as °C
(5) expressed as ml
